# Supplementary material for: Conformation, Self-Organization and Thermoresponsibility of Polymethacrylate Molecular Brushes with Oligo(ethylene glycol)-block-oligo(propylene glycol) Side Chains
Source: Polymers (Basel). 2021 Aug 13;13(16):2715. doi: 10.3390/polym13162715 (PMC8400288; doi:10.3390/polym13162715)
Supplement: Supplementary file 1 [file polymers-13-02715-s001.zip]

Archive with 1 entries (1 files):
- polymers-1332167-supplementary.pdf
